# Supplementary material for: Chitinase Gene Positively Regulates Hypersensitive and Defense Responses of Pepper to Colletotrichum acutatum Infection
Source: Int J Mol Sci. 2020 Sep 10;21(18):6624. doi: 10.3390/ijms21186624 (PMC7555800; doi:10.3390/ijms21186624)
Supplement: Supplementary file 1 [file ijms-21-06624-s001.zip]

Archive with 5 entries (4 files):
- Supplementry files/
- Supplementry files/Supplementary Tables.docx
- __MACOSX/Supplementry files/._Supplementary Tables.docx
- Supplementry files/Suplementary Figures.docx
- __MACOSX/Supplementry files/._Suplementary Figures.docx
